# Supplementary material for: Effects of Gratitude Journaling on Patients with Breast Cancer: A Randomized Controlled Trial
Source: Curr Oncol. 2025 Jul 12;32(7):400. doi: 10.3390/curroncol32070400 (PMC12293474; doi:10.3390/curroncol32070400)
Supplement: Supplementary file 1 [file curroncol-32-00400-s001.zip]

Archive with 1 entries (1 files):
- curroncol-3712584-supplementary.pdf
